# Supplementary material for: Combined Metabolomic and NIRS Analyses Reveal Biochemical and Metabolite Changes in Goat Milk Kefir under Different Heat Treatments and Fermentation Times
Source: Biomolecules. 2024 Jul 9;14(7):816. doi: 10.3390/biom14070816 (PMC11274602; doi:10.3390/biom14070816)
Supplement: Supplementary file 1 [file biomolecules-14-00816-s001.zip]

Archive with 3 entries (2 files):
- biomolecules-3078042-supplementary/
- biomolecules-3078042-supplementary/Supplementary figures.pdf
- biomolecules-3078042-supplementary/Supplementary Tables def.xlsx
